# Supplementary material for: Hyperspectral imaging facilitating resect‐and‐discard strategy through artificial intelligence‐assisted diagnosis of colorectal polyps: A pilot study
Source: Cancer Med. 2024 Sep 25;13(18):e70195. doi: 10.1002/cam4.70195 (PMC11423483; doi:10.1002/cam4.70195)
Supplement: Supplementary file 1 — Data S1. [file CAM4-13-e70195-s001.zip]

Archive with 7 entries (6 files):
- Data S1/supplementary material 1.docx
- Data S1/supplementary material 2.pdf
- Data S1/supplementary material 3.docx
- Data S1/supplementary material 4.pdf
- Data S1/supplementary material 5.pdf
- Data S1/supplementary material 6.pdf
- Data S1/
